# Supplementary material for: Survival of Escherichia coli O157:H7 during Moderate Temperature Dehydration of Plant-Based Foods
Source: Foods. 2021 Sep 13;10(9):2162. doi: 10.3390/foods10092162 (PMC8469793; doi:10.3390/foods10092162)
Supplement: Supplementary file 1 [file foods-10-02162-s001.zip]

Archive with 1 entries (1 files):
- foods-1346503-SI.pdf
